# Supplementary material for: Air Pollutants in Puerto Rico: Key Pollutants and Carcinogenic Properties
Source: Int J Environ Res Public Health. 2025 Oct 11;22(10):1549. doi: 10.3390/ijerph22101549 (PMC12564895; doi:10.3390/ijerph22101549)
Supplement: Supplementary file 1 [file ijerph-22-01549-s001.zip]

Archive with 1 entries (1 files):
- ijerph-3856693-supplementary.pdf
